# Supplementary material for: Focusing on Social Behaviors: Improving the Perceived Warmth of Sharks in an Aquarium Setting
Source: Animals (Basel). 2023 Jul 29;13(15):2455. doi: 10.3390/ani13152455 (PMC10416988; doi:10.3390/ani13152455)
Supplement: Supplementary file 1 [file animals-13-02455-s001.zip]

Archive with 1 entries (1 files):
- animals-2490955-supplementary.pdf
